# Supplementary material for: Screening MT1-MMP Activity and Inhibition in Three-Dimensional Tumor Spheroids
Source: Biomedicines. 2023 Feb 15;11(2):562. doi: 10.3390/biomedicines11020562 (PMC9953393; doi:10.3390/biomedicines11020562)
Supplement: Supplementary file 1 [file biomedicines-11-00562-s001.zip]

Archive with 1 entries (1 files):
- biomedicines-1910895-supplementary.pdf
